# Supplementary material for: A risk model for detecting clinically significant prostate cancer based on bi-parametric magnetic resonance imaging in a Japanese cohort
Source: Sci Rep. 2021 Sep 22;11:18829. doi: 10.1038/s41598-021-98195-2 (PMC8458280; doi:10.1038/s41598-021-98195-2)
Supplement: Supplementary file 1 — Supplementary Table S1. [file 41598_2021_98195_MOESM1_ESM.xlsx]

## Sheet: Sheet1
	Table S1 - Sequence parameters of bi-parametric MRI protocol
	Parameter	T2WI	DWI
	TR/TE (ms)	6000/110	5300/66
	ETL length/ Epi-factor	25	103
	Averages	1	7
	b-value (s/mm2)	—	1000, 1500
	Slice thickness (mm)	4	4
	FOV (mm2)	200	280
	matrix	280*400	103*136
	Acquisition time(min:sec)	02:36:00	02:18:00
	Abbreviations: T2WI = T2 weighted imaging, DWI = diffusion weighted imaging,
	DCE = dynamic contrast enhancement,TR = repetition Time, TE = echo time,
	ms = milliseconds, ETL = echo train length, mm = millimeters, FOV = field of view
