# Supplementary material for: A risk model for detecting clinically significant prostate cancer based on bi-parametric magnetic resonance imaging in a Japanese cohort
Source: Sci Rep. 2021 Sep 22;11:18829. doi: 10.1038/s41598-021-98195-2 (PMC8458280; doi:10.1038/s41598-021-98195-2)
Supplement: Supplementary file 2 — Supplementary Table S2. [file 41598_2021_98195_MOESM2_ESM.xlsx]

## Sheet: Sheet1
	Table S2 - STARD checklist for reporting of studies of diagnostic accuracy No.1
	Section and Topic	No	Item	Check
	TITLE OR ABSTRACT	1	Identification as a study of diagnostic accuracy using at least one measure of accuracy (such as sensitivity, specificity, predictive value, or AUC).	✓
	ABSTRACT	2	Structured summary of study design, methods, results, and conclusions	✓
	INTRODUCTION	3	Scientific and clinical background, including the intended use and clinical role of the index test	✓
		4	Study objectives and hypotheses	✓
	METHODS
	Study design	5	Whether data collection was planned before the index test and reference standard were performed (prospective study) or after (retrospective study)	✓
	Participants	6	Eligibility criteria	✓
		7	On what basis potentially eligible participants were identified	✓
			(such as symptoms, results from previous tests, inclusion in registry)
		8	Where and when potentially eligible participants were identified (setting, location and dates)	✓
		9	Whether participants formed a consecutive, random or convenience series	✓
	Test methods	10a	Index test, in sufficient detail to allow replication	✓
		10b	Reference standard, in sufficient detail to allow replication	✓
		11	Rationale for choosing the reference standard (if alternatives exist)	✓
		12a	Definition of and rationale for test positivity cut-offs or result categories	✓
			of the index test, distinguishing pre-specified from exploratory
		12b	Definition of and rationale for test positivity cut-offs or result categories of the reference standard, distinguishing pre-specified from exploratory	✓
		13a	Whether clinical information and reference standard results were available to the performers/readers of the index test	✓
		13b	Whether clinical information and index test results were available to the assessors of the reference standard	✓
