# Supplementary material for: A risk model for detecting clinically significant prostate cancer based on bi-parametric magnetic resonance imaging in a Japanese cohort
Source: Sci Rep. 2021 Sep 22;11:18829. doi: 10.1038/s41598-021-98195-2 (PMC8458280; doi:10.1038/s41598-021-98195-2)
Supplement: Supplementary file 3 — Supplementary Table S3. [file 41598_2021_98195_MOESM3_ESM.xlsx]

## Sheet: Sheet1
	Table S3 - STARD checklist for reporting of studies of diagnostic accuracy No.2
	Section and Topic	No	Item	Check
	Analysis	14	Methods for estimating or comparing measures of diagnostic accuracy	✓
		15	How indeterminate index test or reference standard results were handled	✓
		16	How missing data on the index test and reference standard were handled	N/A
		17	Any analyses of variability in diagnostic accuracy, distinguishing pre-specified from exploratory	✓
		18	Intended sample size and how it was determined	✓
	RESULTS
	Participants	19	Flow of participants using a diagram	N/A
		20	Baseline demographic and clinical characteristics of participants	✓
		21a	Distribution of severity of disease in those with the target condition	✓
		21b	Distribution of alternative diagnoses in those without the target condition	✓
		22	Time interval and any clinical interventions between index test and reference standard	✓
	Test results	23	Cross tabulation of the index test results (or their distribution)	✓
			by the results of the reference standard
		24	Estimates of diagnostic accuracy and their precision (such as 95% confidence intervals)	✓
		25	Any adverse events from performing the index test or the reference standard	N/A
	DISCUSSION	26	Study limitations, including sources of potential bias, statistical uncertainty, and generalisability	✓
		27	Implications for practice, including the intended use and clinical role of the index test	✓
	OTHER INFORMATION
		28	Registration number and name of registry	✓
		29	Where the full study protocol can be accessed	N/A
		30	Sources of funding and other support; role of funders	✓
	N/A=not applicable
